# Supplementary material for: Fully automated pipeline for detection of sex linked genes using RNA-Seq data
Source: BMC Bioinformatics. 2015 Mar 11;16(1):78. doi: 10.1186/s12859-015-0509-0 (PMC4367819; doi:10.1186/s12859-015-0509-0)
Supplement: Additional file 1: Table S1. — X-linked and Y-linked primers and sequences used for verification. [file 12859_2015_509_MOESM1_ESM.xlsx]

## Sheet: Sheet1
name	linkage	forward primer	reverse primer	product length	sequence
RaY1	yes	AAACAGAGAGATTATTTGTGGTGCT	CTGACCATGGCGTTAAGTGG	150	GAAATGTTCAAAATGAAGATTGAGTTAGTTGTAAGAGCAATGACAAGATACTCTTGAAACCATTATAATAGAAACAGAGAGATTATTTGTGGTGCTTTGTTCTGGCTTCTTGTTGATCATGATCATAGCCTTGGAGCCGCACGTGGAGTGTCCCATTCAGCCATGATGTGGTCACGCGTGATCTCCTTAAGTGAGCGACACCCACTTAACGCCATGGTCAGC
RaY2	yes	GGCACTGCTTACACCCAATC	GGGGACAAGGAGATAATCGTG	249	GGCTGGAGGGCACTGCTTACACCCAATCAGATTCAAACAAATCAAAGAAGTAGAAATAGAAGCTGCTGCTGGCTGAACTAAGAGAATACGATGAATGCTAGCTAGCAATGAAGACATCTTCGATGTTCATTTGGAGTTTGTTAAGAGCTTAAAGTTTGTTTTTGTTTTGCTATAGAAGGGAGGAAGACTTTTCATTTCGAATGCAGAGTGAACTATTGTTTTGAGTGATTCAATTACACGATTATCTCCTTGTCCCCCGGGCAGAACATAAGGGATTTGTTGGAACAGAAAATGATACG
RaY3	yes	caactcaggcacttgagaa	tttccacaagcgtcctctt	599	AGCACCCATACCACGTGTCTTACTACACTCATAAAATGCATCAGAAATATTATGAAGATATCATTTGACATACACCATATTCCAGCCACTTACAACTTACCCTAAAACTTAGCAACCAAACAGTCTCAGTAGAAGATGTCAAAGAAATATGATCCATCTGCTCTAAGGTTACATATTTGATCCATGGGAATTCTAGCTCGTATGCCAACGCAACTCAGGCACTTGAGAATCATAAAATTATTTTTCAATATTTTTATATTCAAAGCACTGAGAGATCAATTTTCAAAAATTCAGACAAGTATCTTCTGTAAATATAGCAAAACAACCGTACAATACATAAATAGAAGGGAGCTCACAATGGCACCTAAGCCTAGCCAGATAGAACCGATAAAGCACTAT…
RaY4	yes	TTGCTGCCCAATATGACGTG	ACGGATAATCTGACTCCACCC	154	AGAAGGCTCCTTTGAAGAACTAGTGGCTTTGGTCAGTTCATTTCGAAATGCCCCTGCAGGTATACTTAGTTCGTTTATTGCTGCCCAATATGACGTGGTGTGTTTAGCAAGGCTGATAATTGCACATGACACCATGGAATCTACTTGTAAGAGTTTATCATAAGAGAAGCCTACAAACTTTGTAATACCAGTTAAGGGATTGCCAGAAAGGGGTGGAGTCAGATTATCCGTTACTATGCGGGAGCATGTTAGTATTTTTGTTGGTTTTGTAACTTAACTATATAAACTCACTGTT
RaY5	yes	ctaacttttagcttaatgactaagc	caaggagaagaaggagaagcc	258	ATGATTTAATCTAAAAATAATCTAACTTTTAGCTTAATGACTAAGCATTTTTAGTTGGAAACATCAATCAAGCACGTCATTGAAGTTAATGAAAATTCAAAAAGCTCTATTTAGAAACAAGGTAAGTTCTCTCTAAAAAGCCAGACAAAAAAATCAAAGAAATTACAGTTTCAAAGCAGCATGCCAATAAGAAAGATAATAAACTATTCTCTTCTAGCTGTGAGTAATTTCACATAACATGAGAAAACTTAAGACCTTGGCTTCTCCTTCTTCTCCTTG
RaY6	yes	actcaaggatgttggctatcc	tgtatgttgcaggggagaa	218	GGTGGAGATGATACTCAAGGATGTTGGCTATCCAGTAAAACTAGGAAGTGGGGTGGCGGCCGCTTGTGCTTATCTACAGAACACTACTCCTATGATAACGTCTAGGATTTGATCTCATCCCATCGCCTTCCTTCTGTAATTACCTTTTTTTATCAGCTTTAGTTGCAACTACAACTTCAATTTGTAAAGACTGTAATTCCAATGTCTTATTTTCTCCCCTGCAACATACATATCAAGCACACTGTTCTATATTTTTCAA
RaY7	not refuted	tgctgataagcaggtgagtt	ctgattccgctttgactgc	669	CAATATGCAACAAGAGTCAATACAAAAAATAAGAATTTGTACAGATGCTGATAAGCAGGTGAGTTAAAGATTGTGAAGGAAATTTTTGTTCTTCTTAGATCTGTAACCTGGTTTAAGTCATTTCTGGGCTGAAATATTTTTCTTCTGAAACTTAGCATAAACCAATTAACGAAAGTTAACATATGAAAACACAACAACAACTCTATATAACCAAATCAGCTCCATCAATTTTCATCAGCAATCAAAAGTTATGTCAGCCTTAATTATCAAACACATAATAGTCTCCATAGCTCTTCTTTCAATCCTTGCAAGCTCAATTTTCTCCCCAAACAAAAAATGGCCTCTAGTGATAATAGGATTGCTTGTTATGAAGGAGAGACCGTTTCTTCTAAACAAAAG…
RaY8	sex-specific expression	agctcctaaggtcacacag	tctttgtggcttcggagtg	721	ACTAGAAATAACGAAAATTAGGGGAAGTTGGAAAAAAGAGTAGCATACAGTCTTCATGTAATTAATTAAGATCAATAAGGAAGAGAAAAGATGGGGATCAATATCAATCTGTCTGAGAATACAAGCTTCTAATATACTCTTACACTGCTGAACATAACCAATTCTAAAAGAATTCAAGTATGTAAGGTTGAGAGACTTCAACTGAAAGCTCCTAAGGTCACACAGATAAAACAGATTCCAGACCCAGGAATTGGGGAAAAGAGAATCCCTATCATAATAGGAGGAAACGAAATCATATACTCCTGATATCCTATTTAGTTCACCAATTCCATTCAAAAGATGAACAAAGAGGAGTAGACCAACTACAACAGAATCAGGAACAGAGACATAAGCGAAGTG…
RaX1	not refuted	GGAGATGACGCTCACTTTGC	AAACGGCAAACAAACAAAGC	365	TTCCTTCTCCAATCTGCAAACTGCAAACTGCAAACGGCAAACAAACAAAGCTTTAACTTTTCTTGAACCCTTAATTTACTCCTCACGAAAATGGCGGAATCTTCAGTACTTCTCCACCGCGCCACCGCCGCACCCACCTCCACCGCCTACCACAACCACCACCACTCACCACCCTCCACCGCCGCCGCCTCCGCACTATTCCACGCCCACGCCGCCACACCAGACCAAACCTGCTCCATGGTCACCCAACTCATCCGCGCCCCAATCGCCGCCGTCTGGTCCATCGTCCGTCGCTTCGACCGCCCTCAATCCTACAAACACTTCGTCAAAACCTGCGAGCTCCTCTCCACCGCCCCGTTCGCCGTCGGCAGCCTCCGCAAAGTGAGCGTCATCTCCGGG…
RaX2	yes	TCCCCTCTGTGCTTGTTTTC	TTCCGGATCCAATCAATCTC	657	TCACTGAAGTTCTTCAACAGAATAATCACAAGGCTTGAGCAAAGGTAGAGGAATCTATCTAACACACTCTCCTGCAGAGCAGCAACAAAATTGATTCCAATAATACATCTAATCTTGAGATCCAACATGCACAGTCTCAACTGGAAAGGATCAATTCTAACTAGATTAGAATAAGCCAGGGAAACATAACTAATCTTACAACGAAAACAAGGAATGAGATTACTTATAATATACTCGGTAAGACTGAACGCAACACCATATTTCCGGATCCAATCAATCTCAAACCATGAGCGACAATAGGTGTTAAGGTTATCAGATCCAATTGATGCAGGCATAGGGTTATAGAAAATAGTAAACAAACTATAGAATTGAAACAAGAGCCACACCAGGAAAGAGCCT…
RaX3	not refuted	CGCTACGCTTTGAGAATGAA	GGCCATTGCTATCAAACCAT	454	CCAAATCTGCTGGGCGAGGAAGGTGCCGTCTCGCCGCTACGCTTTGAGAATGAAAAATTTCTTCTCATTGGTGAGGATGGCGTGTAGTCTGCCGGTGGCGGTGGAGGAGGTGGAGATGAGCTACCATTAATGTCAGTTTTCTGCAGATCAAATGGGTCAACTTATGTATGCACTCCAAGTGTTTGTTAATCGCTCATTGAGAGAATGTACTGTGATTATAATAATAATACCTTGTTGGTGTCAGTGGAGGTGGAAGCGCCATAGCTGCCAGTCTTGAGCTTCTGTGACTGAAGAATCAAGTACTGTAGCAGTTGCAAGAATGCGCCTTGTCCCAATTGGGCACTGTTTTGCCAGTAATACAAAGCCAAATCCCATGCCCTTAGCTTCAGATCTTGAAGG…
RaX4	yes	CAAAAGCTCAAACAATACCATCA	TGAACATTCCTCTGCGTCTG	370	AACTTCTTCCCCCTCCCAGATCTGAATCTGAACATTCCTCTGCGTCTGAATATTGAGGGTGGCAAGGAGGGCTCTGAGCTCGGCCAATTCTTCCTTCTTCGAGCCCGACCACTTCCCTCACTGATGCCCTATCCACCGTCGAAGGTTGCATCTCCATCCAGGACTCCAGCTTCCGAAGTTCGAGCCCAACCACTTCCCTCATTGCTGCCCTATTCACAGAAAACTTTTGTTTCGGAGGCACATCCTTTGAAGGTTGCATCTCCAGCCACAACGTTTTAGCTCGAGGTCCGCCATTAATGGTGTCTTTGATCTGTTTACTAAATTTTGGGATTTCTGTGTCTAAGCATGCTTTAAAAGGCTTGAAATGGTTAGATTTGATGGTATTGTTTGAGCTTTTGT…
RaX5	yes	CATATCAAAGGTGCGCTCTG	GAGGATTCGAAGTGCGGATA	554	CACTGAAAACGCTCTCAAGAGTTCAGAGGTGTAATCAACCTTTGGAGGATTCGAAGTGCGGATAGGCTTAGCACCTCCGTTTACCTCAGTCTCTGGTCTCTGAACAATAACAATTGCTTTGTTGTTGGGGGCAGCCTGTGCTGATACGGTAGAAGGCTCAAATGTTGTATTTTGTGGAGCAGAATCTACTGACTTTCGACGATTGCCCAAATCATTCTGACTCTTGTCAATATCTTTATGTGAAGACGGCAGTGCAACTGCACCTTTATCTTCTATAGAATGTGAATTGCTGCTCACCCTCACTCTATACAAATTTTGATCGGTCTTAGCACCTTTGAGCTCATCACGAGAGCCAGGTTTAGATTCATGACCAAGATTAACATCAATCTTGGTGACTGC…
RaX6	not refuted	GCAGGGCCTGATTATCTGTT	GCATTCAGATTTTCAGTAATCACA	257	AGGTTCGTGATTCAGGTCGCAGGGCCTGATTATCTGTTTCTTTTGAAGATGCCACAAATGGGACTCTGCTCTGGTATCTTGATTCTTGAGGAATGAAAATGGTGGATTTTGTAGACTGAGTCCTAAATTGTTATTAGTTCAATTTGCAATGTTATTAGCTTCTTCTCAGAGATTTACTTGTTGGTTTGCCACACTTTGTGATACTTTTACTTGCCAATTGTTTCATAAATTTCCTATCCAATCTTGTGTATTGTGATTACTGAAAATCTGAATGCTTAAAAATTGTT
RaX7	not refuted	AACACGTTGGCAAAGAAGGT	CGAGAAGATCTGGGACTTGC	872	GTAAATACATGTATTTTTACTGCACGAATTCGAAGATCGAATTGTTTCTCATGATCTTTCTATTACATAACGCCATCTTTCTCTTGTGAATAGTAAAAGTTTAAAACCACTGTTCTTACATTGACAAATTGCACTAGCTCGAACTTATTGCTTCATTTTGTAACACGTTGGCAAAGAAGGTACAAGTAGTTACAACTTACAAGCAGACCACAGTTGAAAACCCGAGGAGTACTTGAGAACCCTCAAAATTCTGCGAGAATCCTGAAAACACAACACAAACAATATAGGGCAGAGTTAAGGCACCAAAACAGTTCCATTACCATTTTCAAACGTCTAGCCTCTGCCTGAATGTACATCTAAGCAACTCCAGTCACCGCCAGCAGATAAGGTGTGTTCATG…
RaX8	not refuted	GATTGCATCATTCGCCTTCT	GAAGTGCTAACCAAACCACCA	182	CTTATATCTGGAGATTGCATCATTCGCCTTCTTCCTAGAACCCATCATCACGAGATTCATATTGATCCTACTGTAGTTGGTCCACACTGTGGTTTATTGCCTGTAGGCCTTTCTTGCAGTCACAGTACAACTACTGGCGTTGAATGGAACCTGTCGGACACCAAGATGAAGTTTGGTGGTTTGGTTAGCACTTCTAACTTAGTTAAAGACAACACAGTTACCGTGCAATCAGATTCAGATCTTCTGTGGACAATATCCATAAAAAAGACAGAAAAAGAATTGAACATTTTCAACCAGACCCAAATAGAATCTCGCAATCTTATCTTGAGTATTAATACCCAGAACAGAGAAACAGATCCACCAGCTACCCACCTAACCATGGAGGTTATGCACCACTCT…
RaX9	no	TCGTGACAACCCAATATGGA	CACCATGGCAGCTGAGACTA	552	AATTGGTTCAGCTCATGAAAACCCTCTTTTGCTACCACAATTGCACTGCATAGCTTAACCGTACAGTAACACCATGGCAGCTGAGACTATTCTCCTTGAGTTTTCCAAGTACGTTATTGACAGGATAGGCTCGGCCATCTTTGCAGAGCTCAAGTTAGCATTGGGGGCAGAAAAGGAACTCGAGAAGATTAAAAGCAACCTATCCAGCATCAGAGCCATTCTTCGAGACGCCGAGAAGCAACAATACTCGAGCGATTCCGTGAGAGACTGGCTGGAAGAGCTTGAGGACGTGGTCTTTGATATTGATGATCTGCTTGATGAGATTGCAACCGAGGCTGCTATTCAGGAAAAGAACAATGGTCAAATCTATAAACAGGTCCGTAAACTATTATCTCGTGC…
RaX10	yes	ACGACTTTGATCCGGTGAAC	TGATGGGCTCGAACATCATA	508	CAATACAATGGGAGGGTATACAAGCTTCTGGCGGACGAGCTTCGGTAAATTCTAGGGATCACCGACCTGCCTACATGGGACAAAGAAAACATCTAAGGGGCATTTTTGTTGGTAAAGGCAAGCCACCGGGGACGACTTTGATCCGGTGAACGAGTAAAACTACAACCTCAAGCATCCTCCGTTCCGCCTCACCCACAAGGTCCTTGCTATGTGCTTCTTTGGGCAAGGCGAGGTGAACAAGGTCCCGGTTGAGGATCTTACTTATTTATGGGTGCTTGATCGGGATTGCACCATGATTCCATATTGGGTTGGCCTATTTGTTGGAGGTTGCATTAGGACGCGCCGAAAGAAGGGGAGAGGGAACATCGACATTGGTGGGATGATATCCGTCATTGTCCA…
RaX11	not refuted	GTCTGGCTCGGAACCTACG	GCTCCAAACCGACCTCAATA	350	GAAGAGGCCATGGGGGAAATGGGCCGCCGAGATCCGCGACCCAGCTAAAGGCGTCCGCGTCTGGCTCGGAACCTACGCCACGCCGGAGGAAGCCGCCGTCGCCTACGACAAAGCGGCCCGTCGCATCCGCGGAGCGAAAGCCAAGCTCAATTTCCCCGACCTGCCGCCTCCGGACTCCGCTTCGATCAAGAGGCCCTGCCTTGAACCTGGCGAGATGGAGCTGAAAGAACAGATTTCGAACCTGGAGAGCCTTCTGGGTCTGGAGCAGCACGGAGAACAGTCTTCCAGCCGGGTGAGCGAGTTCACCGAGACCGAATCGGTCGAGTTATGGGGACTGGACGAGTTTCAGTTCCCCAACTCGGGTGCTGGGGGCTACTATGGCGGCATTTATTGAGGTCG…
94°C/2min + 35 cycles (denaturation 94°C/30s + annealing 53°C/30s + elongation 72°C/1min20s), final elongation 72°C/7 min
